# Supplementary material for: The Presence of Human Herpesvirus 6 in the Brain in Health and Disease
Source: Biomolecules. 2020 Nov 6;10(11):1520. doi: 10.3390/biom10111520 (PMC7694807; doi:10.3390/biom10111520)
Supplement: Supplementary file 1 [file biomolecules-10-01520-s001.zip]

Archive with 6 entries (4 files):
- biomolecules-985854-supplementary/
- biomolecules-985854-supplementary/TableS1.xlsx
- biomolecules-985854-supplementary/Table_1_formatted.docx
- biomolecules-985854-supplementary/__MACOSX/
- biomolecules-985854-supplementary/__MACOSX/._TableS1.xlsx
- biomolecules-985854-supplementary/__MACOSX/._Table_1_formatted.docx
