# Supplementary material for: The Presence of Human Herpesvirus 6 in the Brain in Health and Disease
Source: Biomolecules. 2020 Nov 6;10(11):1520. doi: 10.3390/biom10111520 (PMC7694807; doi:10.3390/biom10111520)
Supplement: Supplementary file 1 [file biomolecules-10-01520-s001.zip › biomolecules-985854-supplementary/TableS1.xlsx]

## Sheet: Hoja1
	Study	Year	Brain region	Condition	ISH	IHC	PCR	Total individuals (control/cases)	Control	Case	Cell type	HHV6 type	Additional viruses( tested for)	Tissue prep.	Tissue thickness	IHC antibody/dilution	ISH probe	PCR prim/probe	PCR prim/probe target
1	Asano et al.	1992	---	Encephalitis	---	IHC: Undefined Ab	---	0/1	---	0/1	---	---	---	Fresh biopsy	---	nd	---	---	---
2	Vinters et al.	1993	---	Rasmussen encephalitis	---	---	PCR	5/7	0/5	1/7 but very weak band, uncertain result	---	---	HSV, EBV, VZV	FFPE	---	---	---	First:GTGATGTACGTGGCCGTCTCCTG; Second:GATCAATGGTCGTCTTTCCACG (from Pruksananonda et al. 1992)	U31 CDS
3	Achim et al.	1994	Midfront cortex, basal ganglia	AIDS, AIDS+encephalitis	---	---	PCR+liquid hybridization	0/45	---	1/45 (in deep gray matter)	---	---	HIV, CMV	Frozen	---	---	---	FWD:GTGATGTACGTGGCCGTCTCCTG; REV:GATCCATGGTCGTCTTTCCACG; PROBE:CGTCACGTATACCATTCCCAACC (from Pruksananonda et al. 1992)	U31 CDS
4	Drobyski et al.	1994	White matter frontal and parietal cortex, hippocampus	Encephalitis after transplant	---	IHC: P101 and rabbit antiserum	PCR + OPH	6/1	0/6 DNA	1/1	Astrocytes, Neurons	HHV-6-B	---	FFPE	4µM (from Toorkey et al. 1989)	1/1000(from Toorkey et al. 1989)	---	FWD:GTTCCAGGCGGCATGAATTC; REV:GTGATGTAGAGAGGCCGTGT (from Drobyski et al. 1993)	DR1 (pos. 630-1012 U1102)
5	Luppi et al.	1994	Frontal cortex and striatum	---	---	---	PCR	13/0	11/13 DNA	---	---	HHV-6A in 5	---	FFPE	---	---	---	1-FWD:CCCATTTACGATTTCCTGCACCACCTCTCTGC; REV:TTCAGGGACCGTTATGTCATTGAGCATGTCG ; PROBE:CCGTAAAAAATTTACACCTCCATTTCATCT (from Torrelli et al. 1991). 2-FWD:TCTAGAGGTGACAAGCCAGG; REV:TTCTGCCTCCCACTCCATGG; PROBE:CCGAGTGATGATTTCTGGAC.	1: U31 CDS of HHV-6A; 2-12-kb HindIII fragmet of HHV-6A
6	Challoner et al.	1995	White matter and cortex	MS, AD, ALS, PD, CVA	---	IHC: P41 and P101	Nested PCR	78/106 54/53	40/54 DNA 0/45 IHC (negative for oligodendrocytes and neurons) ?/45 (Positives for Astrocytes and macrophages, and more)	25/32 DNA (MS) 12/15 IHC (MS) 2/4 IHC (PD) 2/2 IHC (CVA)	MS: Oligodendrocytes (white matter), Neurons (grey matter), Astrocytes, Macrophages. CONTROLS: Astrocytes, Macrophages, rare Oligodendrocytes. MS & CONTROLS: Occasional Endothelial, Ependymal, Epithelial of Choroid Plexus, Smooth Muscle	HHV-6B	EBV, CMV, HSV-1 (IHC)	Frozen (77MS+18neuropathology+49controls+6controls with HHVs);FFPE (11MS+13cases);	4µM	p101 at 1:200; p41 at 1:50.	---	Detection: First amplification: FWD:CTATCCCTCATCACCTCAGC; REV:GGCCAGTTAGGTTGGATAGG. Second amplification: FWD:-GCGGCCTGATAACTT; REV:CATTGTTATCTTTCACTC. Classifying variant: First amplification: FWD:GCCTCAGTGACAGATCTG; REV:GTGACCTCTGGTGGTGAA; Second amplification:GCGGCCTGATAACTT; REV:CATTGTTATCTTTCACTC (from Chou&Marousek 1994). QUantification: First amplification: FWD:GGAGTGACAGACAACGTC; REV:ACGG…	Detection: U41; Classification: U11 CDS; Quantification: U47 CDS (BHLF2 prot in old nomenclature)
7	Knox et al.	1995	Frontal cortex	HIV infection with encephalitis	---	IHC: P101 and rabbit antiserum	PCR	23/1	9/9 DNA 0/13 IHC	1/1	Astrocytes, Neurons, Oligodendrocytes	HHV-6A	---	FFPE	They say "detais in Carrigan et al. 1991", but it's not true (no details in the cited paper)	They say "detais in Carrigan et al. 1991", but it's not true (no details in the cited paper)	---	1-FWD:TCTAGAGGTGACAAGCCAGG; REV:TTCTGCCTCCCACTCCATGG; PROBE:-CCGAGTGATGATTTCTGGAC. (from Luppi et al. 1994). 2-Common primer: CAGAAGTGCCAGGGAAA TCC ; A-specific primer: -TTTGCTTCCCGGAGTCATAG ; B-specific primer: TTATCGGGGCTGTAAGCCAA.	1: 12-kb HindIII fragmet of HHV-6A. 2-U90 CDS
8	Mckenzie et al.	1995	---	Chronic progressive myelopathy	---	IHC: Rabbit antiserum	PCR+liquid hybridization	0/1	---	1/1	Glial cells (mostly positive in Astroctyes)	---	IHC: EBV, CMV, HSV-1. PCR: VZV, HSV-1, CMV, HIV-1, HTLV-1	FFPE	nd	nd	---	FWD:GTGATGTACGTGGCCGTCTCCTG; REV:GATCCATGGTCGTCTTTCCACG; PROBE:CGTCACGTATACCATTCCCAACC (from Pruksananonda et al. 1992)	DR1
9	Saito et al.	1995	---	AIDS encephalopathy / encephalitis	ISH	IHC: (early nuclear phosphoproteins, viral surface glycoproteins(gpll6, gp64, gp54), 10lkDa major immunoreactive virion protein)+rabbit antiserum (gp82, gp105)	---	3/5	1/3 ISH 0/3 IHC	4/5 ISH 4/5 IHC	Oligodendrocyte (especially), Astrocyte, Macrophage, Microglia, Neurons	HHV-6B (checked only in 2 cases)	PCR: HIV	Controls: FFPE. Cases: Formalin-fixed?	ISH: 5µM	p41: 9A5D12/1:1; viral surface glycoprots: 6A5D5/1:1; rabbit antiserum/1:400; 101kD viral protein/1:200.	Homemade using U31CDS amplifying-primers	First amplification:FWD:GATCCGACGCCTACAAACAC; REV:CGGTGTCACACAGCATGAACTCTC. Second amplification: FWV:TCCAGAGAAAGGGTGTTGCG; REV:CGGCCATAACGGAACCCTAG( from Dewhurst et. al. 1993)	U31 CDS
10	Carrigan et al.	1996	Multiple areas	Leukoencephalitis and Acute Multiple Sclerosis	---	IHC: rabbit antiserum	---	0/1	---	1/1	Astrocyte, Oligodendrocyte, Microglia	---	---	FFPE (from Knox et al. 1995)	They say "detais in Carrigan et al. 1991", but it's not true (no details in the cited paper). From Knox et al. 1995	They say "detais in Carrigan et al. 1991", but it's not true (no details in the cited paper). From Knox et al. 1995	---	---	---
11	Gordon et al.	1996	Frontal lobe (16 non-neurological+ 3 MS) Hippocampus (11 non-neurological+ 6 schizofrenia) Temporal lobe (11 demyelinating+ 2 MS) nd (2 MS)	MS	(only fos HSV)	---	PCR+southern blot	27/6	Demyelinating 4/11 non-neurological 16/16	1/6 MS	---	---	HSV-1, HSV-2	Frozen (PRC);				First primer:CTCGAGTATGCCGAGACCCCTAAT; Second primer:AAGCTTGCACAATGCCAAAAAACAG (H6-6&H6-7; from Gopal et al 1990)	Major capsid protein (U57)
12	Merelli et al.	1997	Multiple areas	MS Neuromyelitis optica	---	---	PCR	15/6	4/8 Adults DNA 0/7 Stillborn children DNA	0/5 MS DNA 1/1 NMO DNA	---	---	PCR: KSHV	Direct extraction/FFPE	---	---	---	Major capsid protein: FWD:ATTAGGACCGATCGGCTCTA; REV:GTGTAGGTGGTCGAATGCGA; PROBE:TCCCGGCGTTCACGGTGAATTGAGTA. ZVH14: FWD:CCCATTTACGATTTCCTGCACCACCTCTCTGC; REV:TTCAGGGACCGTTATGTCATTGAGCATGTCG; PROBE:CCGTAAAAAATTTACACCTCCATTTCATCTT.	Major capsid protein (U57); ZVH14 (U31CDS, non-reactive with other HHVs)
13	Novoa et al.	1997	Multiple areas	Encephalomyelitis	---	IHC: p101	PCR	0/1	---	1/1	Oligodendrocytes, Astrocytes, Lymphocytes	HHV6-B	IHC: HSV-1, HSV-2, EBV, CMV; PCR:HSV-1, HSV-2, EBV, CMV, VZV	FFPE	nd	from cornfold et al. 1991. Can't find the paper	---	First:GTGATGTACGTGGCCGTCTCCTG; Second:GATCAATGGTCGTCTTTCCACG (from Pruksananonda et al. 1992)	nd
14	Wagner et al	1997	---	Griscelli's syndrome and encephalitis	ISH	IHC: p41	Nested PCR	0/1	---	1/1 ISH 1/1 DNA 1/1 IHC	Neurons, Astrocytes, Oligodendrocytes	---	IHC: CMV; PCR: HHV-7	nd	nd	p41 (replication, late early):9A5D12/nd; gp110/60 (late antigen, H-AR3): nd/nd	pZVB70, pZVH14 (from Josephs et al. 1996)	From a book chapter by Klotman et al. 1993. Can't find it.	nd
15	Wang et al.	1999	Multiple areas	Sudden Unexpected Death with tuberous sclerosis and encephalitis	---	IHC: p101	---	0/1	---	1/1	Macrophages, Lymphocytes, Endothelial cells	HHV6-B	IHC: CMV, EBV, HSV-1, HSV-2, HIV-1	Electro microscopy: FFPE	nd	p101/nd	---	---	---
16	Chan et al.	1999	Frontal cortex	---	---	---	Nested PCR	84/0	36/84 DNA	---	---	9 HHV-6A 27 HHV-6B	PCR: HHV-7, KSV	Fresh	---	---	---	Major capsid protein gene: Outer(H6-6&H6-7; from Gopal et al 1990): FWD:AAGCTTGCACAATGCCAAAAAACAG; REV:CTCGAGTATGCCGAGACCCCTAATC. Inner(NH-6&NH-7; from Wang et al. 1996): FWD:TCCATTATTTTGGCCGCATTCGT; REV:TGTTAGGATATACCGATGTGCGT. Large tegument protein gene: Outer(P1&P2): FWD:AGTCATCACGATCGGCGTGCTATC	Major capsid protein gene (U57); large tegument protein (U30/U31)
17	Friedman et al.	1999	White matter	MS	---	IHC: p101	Nested PCR	22/28	3/22 DNA 0/16 IHC	6/16 DNA Plaques 7/15 IHC 2/12 DNA Normal WM	Oligodendrocytes Microglia	HHV6-B	IHC (EBV, HCMV, HSV-1, HSV-2)	PCR (Frozen) / IHC (FFPE)	6µM	C3108103 (for p101)/nd	---	First outer primer:GCCTCAGTGACAGATCTG; Second outer primer:GTGACCTCTGGTGGTGAA First inner primer:GCGGCCTGATAACTT; Second inner primer:CATTGTTATACTTTCACTC (from Challoner et al. 1995)	U11
18	Mock et al.	1999	White matter	PML (cases), AIDS-associated PML (cases) / HIV encephalitis (no PML; controls)	ISPCR	IHC: p41, p101	---	29/12	ISPCR(0/4 pediatric 0/6 pediatric AIDS 0/7 adults 4/12 adults AIDS (but depends on amount: see tab1)) IHC(0/?)	10/11 ISPCR PML ?/8 (9/11 sections from 8 patients) IHC	White matter PML (ISPCR & IHC): Oligodendrocyte (especially swollen=JCV infected), astrocytes Grey matter (ISPCR): quite less, but in neurons and satellite glials	---	HIV-1	FFPE	4 µM	ICC: p41+p101/nd	---	large tegument protein1 (A+B & H+I): first:gtgatgtacgtggccgtctcctg; second:gatccatggtcgtctttccacg. In cases second inner primers: first:cggtcaacgtgccgctatctata; second:cacgacatttataagggacccg. Large tegument protein2 (J1+J2 & MC1+MC3): outer first:gtgtttccattgtactgaaaccggt; outer second:taaacatcaatgcgttgcatacagt; inner first:ggatcgttgacgtctgtgtt; inner second:cgtcctgaccatgaatgaga. (from Kondo et a…	U30/U31 CDS
19	Ahtiluoto et al.	2000	Thalamic areas	Acute Encephalitis	ISH	---	PCR+hybridization	0/1	---	1/1 PCR and ISH	Oligodendrocytes, Neurons; pontine nuclei (ISH)	---	---	Fresh/FFPE	---	---	PROBE:AACTGTCTGACTGGCAAAAACTTTT; same as PCR	Major capsid protein gene (H6-6&H6-7; from Gopal et al 1990): FWD:AAGCTTGCACAATGCCAAAAAACAG; REV:CTCGAGTATGCCGAGACCCCTAATC; PROBE:AACTGTCTGACTGGCAAAAACTTTT.	Major capsid protein (U57)
20	Blumberg et al.	2000	White matter	MS, PML, AIDS-encephalopathy	ISPCR	IHC: P41 and P101	---	6/48	4/4 Children normal 0/2 Fetal	13/13 PML DNA 8/8 MS DNA 19/19 AIDS 8/8 AD+PD+Others	ISH -- Oligodendrocytes; Lymphocytes, Macrophagues, Neurons (some cases of PML and MS) IHC -- Oligodendrocytes in PML but not in MS	---	JCV, HIV	FFPE	nd	p41+p101/nd	---	large tegument protein1 (A+B & H+I): first:gtgatgtacgtggccgtctcctg; second:gatccatggtcgtctttccacg. In cases second inner primers: first:cggtcaacgtgccgctatctata; second:cacgacatttataagggacccg. Large tegument protein2 (J1+J2 & MC1+MC3): outer first:gtgtttccattgtactgaaaccggt; outer second:taaacatcaatgcgttgcatacagt; inner first:ggatcgttgacgtctgtgtt; inner second:cgtcctgaccatgaatgaga. (from Kondo et a…	U30/U31 CDS
21	Ito et al.	2000	Temporal lobe	HIV infection with leukoencephalopathy and meningeoencephalitis	ISPCR	IHC: P41 and P101	---	0/1	---	1/1	Oligodendrocytes, Lymphocytes, Microglia, Neurons (only by ISH)	---	IHC: CMV, HSV, HIV, JCV; ISH: EBV	FFPE	nd	p41/1:20; p101/1:50	---	---	---
22	Knox et al.	2000	Cortex	MS	---	IHC: ﻿gp82/gp105 gH	---	7/32	0/7 IHC	8/11 IHC 2/12 IHC leukoencephalitis 0/9 IHC Other	Oligodendrocytes Microglia Lymphocytes Endothelial		---	FFPE	nd	HHV-6A gp82/gp105 protein (U100): clone 2D6/nd; HHV-6B gH protein (U48): clone OHV-3/nd	---	---	---
23	Uesugi et al.	2000	Temporal lobe Hippocampus	Temporal lobe epilepsy Encephalitis/meningitis	---	---	PCR	0/15	---	6/15 DNA	---	---	HSV	Frozen	"dimension of a grain of rice"	---	---	Primer 1:TGCACCACCTCTCTGCTTATAAC; Primer 2:CTAATTGCCGTAGCGTGCGAAC	U31 CDS
24	Chan et al.	2001	﻿Cerebellum, Frontal, Temporal, Parietal and Occipital lobes	---	---	---	Nested PCR	40/0	34/40 DNA	---	---	4 HHV-6A 23 HHV-6B 7 HHV-6A and 6B	---	Fresh	2 cubic millimeters cubes	---	---	Major capsid protein gene: Outer(H6-6&H6-7; from Gopal et al 1990): FWD:AAGCTTGCACAATGCCAAAAAACAG; REV:CTCGAGTATGCCGAGACCCCTAATC. Inner(NH-6&NH-7; from Wang et al. 1996): FWD:TCCATTATTTTGGCCGCATTCGT; REV:TGTTAGGATATACCGATGTGCGT. Large tegument protein gene: Outer(P1&P2): FWD:AGTCATCACGATCGGCGTGCTATC	Major capsid protein gene (U57); large tegument protein (U30/U31)
25	Cuomo et al	2001	---	Neoplasy	---	IHC: p41	Nested PCR	31/118	10/31 DNA	43/115 Tumors DNA 0/3 Metastasis DNA 4/6 Tumors IHC	Neoplastic and endothelial cells	40/53 HHV-6A 13/53 HHV-6B	---	Frozen (PCR)/FFPE(IHC)	5-10µM (PCR)/3µM (IHC)	p41/nd	---	Outer1:agtcatcacgatcggcgtgctatc; Outer2:tatctagcgcaatcgctatgtcg; Inner1:tcgactctcaccetactgaacgag; Inner2:tgactagagagcgacaaattggag. (from Lyall and Cubie 1995)	U30/U31 CDS
26	Wainwright et al.	2001	Hippocampus, not in neocortex	Encephalitis after transplant	---	IHC: P41 and P101	---	2/1	0/2	1/1	Astrocytes, Neurons	HHV6-B in CSF	CMV, EBV (PCR), HSV-1 (PCR, IHC)	FFPE	10µM	p41/1:20; p101/1:50	---	nd	nd
27	Lin et al.	2002	Frontal ans temporal cortex	Alzheimer's Disease	---	---	PCR	35/50	14/35 DNA	36/50 DNA	---	17/29 (AD) HHV-6B 11/29 (AD) HHV-6A and 6B 1/11 (CTRL) HHV-6A 4/11 (CTRL) HHV-6B 6/11 (CTRL) HHV-6A and 6B	HSV-2, CMV	Frozen	nd	---	---	H6-6&H6-7 (from Gopal et al.1990): FWD:AAGCTTGCACAATGCCAAAAAACAG; REV:CTCGAGTATGCCGAGACCCCTAATC; Variant classification: FWD:TCCATTATTTTGGCCGCATTCGT; REV:TGTTAGGATATACCGATGTGCGT (from Kidd et al. 1998 ->wakefield et al.1992 ->gopal1990+fox et al.1991)	H6-6&H6-7: Major capsid protein (U57); Classification: U67
28	Cermelli et al.	2003	White matter	MS	---	---	Nested PCR	12/26	9/12 DNA	12/13 MS DNA 8/13 Other DNA	---	---	---	Frozen/FFPE	nd	---	---	EX-1:GCGTTTTCAGTGTGTAGTTCGGCAG; EX-2:TGGCCGCATTCGTACAGATACGGAGG; IN-3:GCTAGAACGTATTTGCTGCAGAACG; IN-4:ATCCGAAACAACTGTCTGACTGGCA (from Secchiero et al. 1995)	Major capsid protein (U57)
29	Donati et al.	2003	Temporal lobe, hippocampus	Mesial temporal lobe epilepsy (MTLE) Neocortical epilepsy (NE)	ISH	WB:p41 IHC: ﻿anti-gp116/54/64	qPCR	7/11	0/7 NE DNA	4/8 MTLE DNA 2/3 MTLE IHC 1/2 WB	Astrocytes	HHV-6B	---	Frozen (PCR, WB) / FFPE (IHC)	<2 cubic mm	IHC: (gp116/54/64)/1:50	---	HHV-6A: FWD(H6fA):CATGAAGATGATGACAATAAAATG; REV(H6bA):TGGAACCATCTTGTTCTGTCC; PROBE(H6tmA):FAM-CCGCCCAGA[TAMRA]-TCTGTCACTGAGGCTG. HHV-6B: FWD(H6fB):GAGACCGGGTCTGGACAACA; REV(H6bB):GAGTTGCTGAGTTGGTAAAGG; PROBE(H6tmB):FAM-CTCCAAGTGTACCGA-AACGC-[TAMRA]TTCCTG (from Nitsche et al. 2001)	U86
30	Goodman et al.	2003	White matter biopsy?	MS	ISPCR	IHC: ﻿p41, p101, anti-gp116/54/64	---	0/5	---	5/5 DNA 5/5 IHC	Oligodendrocytes, Lymphocytes, Microglia, Macrophages (ISH) Astrocytes, Microglia, Lymphocytes, Macrophages (IHC)	---	HSV-1, JCV	nd	nd	nd	Same as amplicon (ISPCR)	"large tegument protein1 (A+B & H+I): first:gtgatgtacgtggccgtctcctg; second:gatccatggtcgtctttccacg. In cases second inner primers: first:cggtcaacgtgccgctatctata; second:cacgacatttataagggacccg. Large tegument protein2 (J1+J2 & MC1+MC3): outer first:gtgtttccattgtactgaaaccggt; outer second:taaacatcaatgcgttgcatacagt; inner first:ggatcgttgacgtctgtgtt; inner second:cgtcctgaccatgaatgaga. (from Kondo et …	U30/U31 CDS
31	Hemling et al.	2003	Hippocampus, Frontal cortex, Temporal cortex, Anterior cyngulate gyrus	AD, PD	---	---	PCR	40/74	35/40	20/34 AD DNA 30/40 PD DNA	---	---	HSV-1, VZV	Frozen	---	---	---	Major capsid protein gene (H6-6&H6-7; from Gopal et al 1990): FWD:AAGCTTGCACAATGCCAAAAAACAG; REV:CTCGAGTATGCCGAGACCCCTAATC; PROBE:AACTGTCTGACTGGCAAAAACTTTT.	Major capsid protein (U57)
32	Eeg-Olofsson et al.	2004	Temporal lobe	Temporal Lobe Epilepsy Rasmussen Encephalitis	---	---	Nested PCR	12/36	3/12 DNA	2/3 DNA RE + TLE 5/33 DNA TLE	---	---	HSV-1, HSV-2, CMV, EBV, VZV	Frozen	nd	---	---	Outer1:GCAGAACGTTTTGCGGACTCAA; Outer2:CGTAAGCTTGCACAATGCCAAA; Inner1:CTCGAGTATGCCGAGACCCCTAA; Inner2:GCATTCGTACAGATACGGAGGCAA; Probe: GCCAGTCAGACAGTTGTTTCGGA (From studhal et al. 2000)	U67 CDS
33	Opsahl et al.	2005	White matter	MS	FISH	IHC: p41/38, p116/64/54 ﻿USBiological 2034-01 ﻿USBiological 2034-17A	qRT-PCR Nested PCR		1/1 RNA	7/7 RNA 3/? IHC	Oligodendrocytes	HHV6-A and HHV-6B	---	Fixed frozen (FISH), snap frozen (PCR, SB) + wax-embedded (2 AIDS samples)	nd	Activity: p41/38 (early gene)/1:250; gp116/gp64/gp54 (late gene)/1:250. Classification: ?/1:250	---	Not understanding…	Not understanding…
34	Boutolleau et al.	2006	Brain biopsy	---	---	---	qPCR	0/2	---	1/1 Cutaneous rash chronic dyarrhea 1/1 Encephalitits	---	HHV6-B	---	nd	---	---	---	FWD:GACAATCACATGCCTGGATAATG; REV (HHV-6A):TGGTAATGGACTAATTGTGTGTTGTTTTA; REV(HHV-6B):TGGTAATGGACTAAGTGTGCGTTATTTTC. PROBE:FAM-AGCAGCTGGCGAAAAGTGCTGTGC-TAMRA	U65-U66
35	Fotheringham et al. (A)	2007	Temporal lobe, hippocampus	Mesial temporal lobe epilepsy (MTLE)	---	ICC: ﻿anti-gp116/54/64	qPCR Nested PCR	7/16	0/7 DNA	11/16 DNA	Astrocytes (primary culture)	HHV6-A and HHV-6B	---	Fresh/Frozen	---	(anti-gp116/54/64)/1:100	---	PCR=EX-1:GCGTTTTCAGTGTGTAGTTCGGCAG; EX-2:TGGCCGCATTCGTACAGATACGGAGG; IN-3:GCTAGAACGTATTTGCTGCAGAACG; IN-4:ATCCGAAACAACTGTCTGACTGGCA qPRC=HHV-6A: FWD(H6fA):CATGAAGATGATGACAATAAAATG; REV(H6bA):TGGAACCATCTTGTTCTGTCC; PROBE(H6tmA):FAM-CCGCCCAGA[TAMRA]-TCTGTCACTGAGGCTG. HHV-6B: FWD(H6fB):GAGACCGGGTCTGGACAACA; REV(H6bB):GAGTTGCTGAGTTGGTAAAGG; PROBE(H6tmB):FAM-CTCCAAGTGTACCGA-AACGC-[TAMRA]TTCCTG (from N…	PCR=Major capsid protein (U57) qPCR=U86
36	Fotheringham et al. (B)	2007	Multiple areas	Encephalopathy after transplant	---	IHC: ﻿anti-gp116/54/64	qPCR (p41) Nested PCR PCR	0/3	---	2/2 DNA 1/1 RNA 3/3 IHC	Astrocytes	HHV6-B	---	Frozen(PCRs)/FFPE(IHC)	---	anti-gp116/54/64/nd	---	PCR=EX-1:GCGTTTTCAGTGTGTAGTTCGGCAG; EX-2:TGGCCGCATTCGTACAGATACGGAGG; IN-3:GCTAGAACGTATTTGCTGCAGAACG; IN-4:ATCCGAAACAACTGTCTGACTGGCA qPRC=HHV-6A: FWD(H6fA):CATGAAGATGATGACAATAAAATG; REV(H6bA):TGGAACCATCTTGTTCTGTCC; PROBE(H6tmA):FAM-CCGCCCAGA[TAMRA]-TCTGTCACTGAGGCTG. HHV-6B: FWD(H6fB):GAGACCGGGTCTGGACAACA; REV(H6bB):GAGTTGCTGAGTTGGTAAAGG; PROBE(H6tmB):FAM-CTCCAAGTGTACCGA-AACGC-[TAMRA]TTCCTG (from N…	PCR=Major capsid protein (U57) qPCR=U86
37	Karatas et al.	2008	Hippocampus	Mesial temporal lobe epilepsy (MTLE)	---	---	qPCR	7/33	0/7 DNA	3/33 DNA	---	---	HSV-1, HSV-2, CMV, JCV	FFPE	3µM thick, 50µM wide	---	---	FWD:CTCGGAAAGGAAACATTAC; REV:ATGGTGCCTCAGGGTTGTAG; PROBE:FAM-CCAAGCAGTTCCGTTTCTCTGAGCCA-TAMRA (FROM COLLOT ET AL. 2002)	U22
38	Niehusmann et al.	2010	Hippocampus	Temporal lobe epilepsy; Encephalitis	---	IHC: ﻿anti-gp116/54/64	Nested PCR	10/38	0/10 DNA	5/9 TLE with encephalitis DNA 0/10 DNA TLE iMTS 0/6 DNA TLE CFS 2/2 DNA LE 1/1 DNA HSV encephalitis 0/27 IHC 1/1 IHC HSV encephalitis	Astrocytes	HHV6-B	---	FFPE	nd	﻿(anti-gp116/54/64)/1:300	---	Outer-FWD:TGCACCACCTCTCTGCTTATAAC; Outer-REV:CTAATTGCCGTAGCGTGCGAAC; Inner-FWD:TAACGGTCCCTGAACAGACG; Inner-REV:GAACGGATTCGAACAGTGCT (from Majores et al. 2005)	U31
39	Li et al.	2011	Hippocampus	Mesial temporal lobe epilepsy (MTLE)	---	IHC: ab64536	nested PCR	12/32	1/12 PCR	9/32 PCR 9/9 (of the PCR-positive) IHC	Astrocyte, Microglia	HHV-6B	HSV	Frozen (PCR) / FFPE (IHC)	4µM	ab64536 /1:200	---	External (HHV-6A & HHV-6B)= FWD:CTTCACTTCTCGTCTCTT; REV:TGATGGCGCATAATCTGT Internal (HHV-6A)= FWD:CAAGCACAGACTCACGGAT; REV:GAACGACAGATAGCAGGATTG Internal (HHV-6B)= FWD:AAGCACAGACTCGCGAACA; REV:GAACGGCAAATAGCTGGATTA	U38 CDS
40	Esposito et al.	2015	Hippocampus	Temporal lobe epilepsy	---	IHC: ﻿anti-gp116/54/64	qPCR	62/346	8/62 DNA Total	34/346 DNA Total 15/34 DNA Encephalitis/Febrile seizures	Astrocytes Neurons	34/34 HHV6-B	HSV-1, HSV-2, CMV, EBV, HHV-7, JCV + RNA viruses (Paramyxovirinae, Phleboviruses, Enteroviruses, and Flavivirus)	Frozen	nd	﻿(anti-gp116/54/64)/1:150	---	FWD:AATTATCATTTTGAGGTTGCCGA; REV:CCCTCGAACACCACACATCTAG; PROBE:FAM-CGCCAGATTGGCACACGTCACG-BHQ1 (from Schonberger et al., 2010)	U38 CDS
41	Huang et al.	2015	Temporal neocrotex, Hippocampus	Mesial temporal lobe epilepsy (MTLE)	---	IHC for HHV-6B: Gp116/64/54, P98, U94	HHV-6B (NestedPCR qPCR)	19/46	2/19 PCR hippocampus 0/19 PCR temporal neocortex	18/46 PCR hippocampus 1/46 PCR temporal neocortex 16/46 IHC	Astrocyte	HHV-6B	---	Frozen/FFPE	4µM	IHC((Gp116/64/54, 1:400;P98, 1:500; U94, 1:500)	---	Nd (the given citation doesn't have pcr for HHV-6… see Fu et al. 2010)	nd
42	Kawamura et al.	2015	Hippocampus Amigdala Uncus	Temporal lobe epilepsy	---	---	qPCR qRT-PCR	0/75	---	14/51 DNA HIP TLE + MTS 1/15 DNA HIP TLE noMTS 7/25 DNA AMY TLE + MTS 3/11 DNA AMY TLE noMTS 7/15 DNA AMY+Uncus TLE + MTS 0/12 DNA AMY+Uncus TLE noMTS 0/75 RNA	---	16/32 HHV6-B	HSV-1, HSV-2, CMV, EBV, HHV-7, JCV	Frozen	---	---	---	nested PCR: no data (incorrect citation) qRT-PCR:U90= FWD:AGCAGGCTTTCAAAGGACACA; REV:CCCTCTGGAAACAACATGGAAT; PROBE:FAM-AACGTATGCAAAACTACCATC-MGB; U12= FWD:CTGTCCAAACTCCTGCACG; REV:CGGTAACTGCGCTCTCAATG; PROBE:FAM-CTCGACCCCCACGCT-MGB; U100= FWD:GATAGTCTGTCCGCCATGGTTT; REV:CGCCAGAACTACAGACTGGAAA; PROBE:FAM-TCAGTTCGCATCGAGC-MGB (From Ihira et al 2012)	nestedPCR: U31; qRT-PCR: 3 transcripts classes, including U12, U90, U100
43	Chapenko et al	2016	Frontal and temporal cortex, hippocampus, meninges, optical and olfactory tracts	Encephalopathy	---	IHC: ﻿sc-65463	Nested PCR qPCR	51/57	Dura mater 2/51 DNA Pia mater 18/51 DNA Frontal lobe 14/51 DNA Temporal lobe 5/17 DNA Olfactory tract 9/17 DNA Optic tract 3/17 DNA Hippocampus 8/17 DNA	Dura mater 7/57 DNA Pia mater 37/57 DNA Frontal lobe 33/57 DNA Temporal lobe 10/23 DNA Olfactory tract 17/23 DNA Optic tract 10/17 DNA Hippocampus 8/17 DNA	Endothelial cells and fibroblast from pia blood vessels; oligondedrocytes and endothelial in olfactory tract	HHV6-B	HHV-7	Frozen	nd	nd	---	EX-1:GCGTTTTCAGTGTGTAGTTCGGCAG; EX-2:TGGCCGCATTCGTACAGATACGGAGG; IN-3:GCTAGAACGTATTTGCTGCAGAACG; IN-4:ATCCGAAACAACTGTCTGACTGGCA (from Secchiero et al. 1995)	Major capsid protein (U57)
44	Le Guennec et al.	2017	Brain biopsy	Encephalitis	---	IHC: ﻿gp60/110	---	0/1	---	1/1 IHC	Glial cells	---	HSV-1, HSV2, EBV. CMV, JVC, HIV, HBC, HCV, HHV-8, parvovirus B19	nd	nd	nd	nd	nd	nd
45	Skuja et al.	2017	﻿olfactory bulb and tract region	Encephalopathy	---	IHC: ﻿sc-65463	Nested PCR qPCR	33/20	5/17 age-matched DNA 3/16 young DNA	12/20 DNA	Astrocyte Oligodendrocyte Microglia Endothelial	---	---	nd	nd	﻿sc-65463, 1:200	---	EX-1:GCGTTTTCAGTGTGTAGTTCGGCAG; EX-2:TGGCCGCATTCGTACAGATACGGAGG; IN-3:GCTAGAACGTATTTGCTGCAGAACG; IN-4:ATCCGAAACAACTGTCTGACTGGCA (from Secchiero et al. 1995)	Major capsid protein (U57)
46	Liu et al.	2018	Multiple areas	Rasmussen encephalitis	---	IHC: ﻿ab128404	---	16/30	0/16	15/30 IHC	Neurons Astrocytes	---	EBV, HHV-6 (IHC)	FFPE	6µM	nd	---	---	---
47	Readhead et al.	2018	STG, APFC, IFG, PHG, DLPFC	Alzheimer's Disease PSP Pathological Ageing	---	---	RNA-seq		---	MSBB-APFC 136/213 HHV6B MSBB-APFC 142/213 HHV6A MSBB-STG 64/96 HHV6B MSBB-STG 72/96 HHV6A MSBB-PHG 55/107 HHV6B MSBB-PHG 43/107 HHV6A MSBB-IFG 74/186 HHV6B MSBB-IFG 98/186 HHV6A MAYO-TCX 167/259 HHV6B MAYO-TCX 100/259 HHV6A ROS-DLPFC 185/251 HHV6B ROS-DLPFC 187/251 HHV6A MAP-DLPFC 170/238 HHV6B MAP-DLPFC 164/238 HHV6A	---	---	515 human-infecting viruses	---	---	---	---	---	---
48	Allnutt et al.	2020	DLPFC	Alzheimer's Disease	---	---	RNA-seq ddPCR		MSBB 0/86 ROSMAP 1/158	RNAseq=MSBB-AD 3/135 MSBB-Probable AD 1/42 MSBB-Possible AD 0/38 ROSMAP-AD 1/173 ROSMAP-Probable AD 0/207 ROSMAP-Possible AD 0/62 ddPCR=JHBRC non-AD 2/69 JHBRC AD 8/243 JHBRC MSA 1/12 JHBRC PSP 1/20 ROSMAP AD 12/267 ROSMAP non-AD 3/97	---	RNAseq=MSBB-AD (1A, 3B) MSBB-Probable AD (1B) ROSMAP-AD (1A) ROSMAP non-AD (1A) ddPCR=all HHV-6B except 1 ROSMAP non-AD	EBV (ddPCR); 118 viruses (RNAseq)	nd	---	---	---	HHV-6A=FWD:CCGTGGGATCGTCTAAAATTATAGATGT; REV:CCACACTAGTCCGGACGGATAA; PROBE:6FAM-CTGGAACTGTATAATAGG-MGBNFQ; HHV-6B=FWD:CCGTGGGATCGTCTAAAATTATAGATGT; REV:CCACACTAGTCCGGACGGATAA; PROBE: VIC-CTGGAGCTGTACAACAG-MGBNFQ; RPP30(Housekeeping gene)=FWD:GATTTGGACCTGC	Major capsid protein (U57)
	Missing data/source paper
